# Supplementary material for: Integrated Evaluation of Agronomic and Phytochemical Traits in Red Clover (Trifolium pratense L.) for Dual-Purpose Breeding
Source: Plants (Basel). 2026 Jun 20;15(12):1910. doi: 10.3390/plants15121910 (PMC13306861; doi:10.3390/plants15121910)
Supplement: Supplementary file 1 [file plants-15-01910-s001.zip]

Archive with 1 entries (1 files):
- plants-4355288-supplementary.pdf
